# Supplementary material for: Comprehensive sequence and expression profile analysis of the phosphate transporter gene family in soybean
Source: Sci Rep. 2022 Dec 3;12:20883. doi: 10.1038/s41598-022-25378-w (PMC9719489; doi:10.1038/s41598-022-25378-w)
Supplement: Supplementary file 1 — Supplementary Information. [file 41598_2022_25378_MOESM1_ESM.zip]

Archive with 3 entries (2 files):
- Supplementary material/Table S1.docx
- Supplementary material/Table S2.docx
- Supplementary material/
